# Supplementary material for: Lower Fiber Consumption in Women with Polycystic Ovary Syndrome: A Meta-Analysis of Observational Studies
Source: Nutrients. 2022 Dec 12;14(24):5285. doi: 10.3390/nu14245285 (PMC9785338; doi:10.3390/nu14245285)
Supplement: Supplementary file 1 [file nutrients-14-05285-s001.zip]

Archive with 1 entries (1 files):
- nutrients-2018969-supplementary materials.pdf
